# Supplementary material for: Surgical outcomes in patients with locally advanced gastric cancer treated with S-1 and oxaliplatin as neoadjuvant chemotherapy
Source: World J Surg Oncol. 2015 Jan 30;13:11. doi: 10.1186/s12957-015-0444-6 (PMC4320473; doi:10.1186/s12957-015-0444-6)
Supplement: Additional file 1: — Basic characteristics for each patient. [file 12957_2015_444_MOESM1_ESM.xlsx]

## Sheet: neoadjuvant group
	pathology from endoscopic biopsy	cT	cN	cM	cTNM	AJCC TNM	Neoadjuvant chemo	time of operation	type of surgery	pT	pN	pM	ypTNM	AJCC ypTNM	downstaging	CR/PR/SD/PD	Radical resection	p N	tumor diameter(pre-chemo)	tumor diameter(post-chemo)
1	poorly-differentiated adenocarcinoma	T4a	N+	M0	T4aN+M0	III	3	2012-04-11	distal D2	p T2	p N0(0/26)	M0	ypT2N0M0	IB	yes	PR	R0	p N0(0/26)	6	4.3
2	sigring-cell	T3	N+	M0	T2N+M0	III	2	2012-04-11	distal D2	PT2	pN0(0/15)	M0	ypT2N0M0	IB	yes	PR	R0	pN0(0/15)	3.5	1
3	GE adenocarcinoma(Siewert II)	T4a	N+	M0	T4aN+M0	III	3	2012-04-13	proximal D2	PT2	pN0(0/31)	M0	ypT2N0M0	IB	yes	PR	R0	pN0(0/31)	5	2.5
4	sigring-cell	T4a	N+	M0	T4aN+M0	III	3	2012-04-20	distal D2	p T2	p N0(0/31)	M0	ypT2N0M0	IB	yes	PR	R0	p N0(0/31)	5	1
5	adenocarcinoma	T4a	N+	M0	T4aN+M0	III	4	2012-05-30	distal D2	p T0	p N1(1/36)	M0	ypT0N1M0		yes	PR	R0	p N1(1/36)	5	0
6	cardia moderately-differentiated adenocarcinoma	T4a	N+	M0	T4aN+M0	III	3	2012-05-07	proximal D2	PT3	pN2(4/32)	M0	ypT3N2M0	IIA	yes	PR	R0	pN2(4/32)	6	4
8	poorly-differentiated adenocarcinoma	T3	N+	M0	T3N+M0	III	2	2012-07-24	distal D2	pT2	pN0(0/34)	M0	ypT2N0M0	IB	yes	PR	R0	pN0(0/34)	5	2
9	poorly-differentiated adenocarcinoma	T3	N+	M0	T3N+M0	III	4	2012-08-29	total D2	pT3	pN0(0/20)	M0	ypT2N0M0	IB	yes	PR	R0	pN0(0/20)	5	0.5
10	moderately to poorly-differentiated adenocarcinoma	T4a	N+	M0	T4aN+M0	III	4	2012-07-31	distal D2	pT2	pN0(0/12)	M0	ypT2N0M0	IB	yes	PR	R0	pN0(0/12)	3	0.8
11	moderately-differentiated adenocarcinoma	T4a	N+	M0	T4aN+M0	III	3	2012-10-25	distal D2	pT4a	pN2(5/20)	M0	ypT4aN2M0	IIIB	No	SD	R0	pN2(5/20)	4	4
12	poorly-differentiated adenocarcinoma	T3	N+	M0	T3N+M0	III	4	2012-07-23	proximal D2	p T0	p N0(0/13)	M0	ypT0N0M0	Pcr	yes	CR	R0	p N0(0/13)	5	0
13	poorly-differentiated adenocarcinoma	T3	N+	M0	T3N+M0	III	4	2012-08-07	distal D2	p T4a	p N3(12/32)	M0	ypT4aN3M0	IIIC	No	SD	R0	p N3(12/32)	5	6
15	poorly-differentiated adenocarcinoma	T4a	N+	M0	T4aN+M0	III	4	2012-09-18	distal D2	pT4a	p N0(0/14)	M0	ypT4aN0M0	IIB	yes	SD	R0	p N0(0/14)	8	5
16	poorly-differentiated adenocarcinoma	T3	N+	M0	T3N+M0	III	4	2012-08-07	distal D2	pT1	p N0(0/35)	M0	ypT1N0M0	IA	yes	PR	R0	p N0(0/35)	5	0.2
17	moderately-differentiated adenocarcinoma	T4a	N+	M0	T4aN+M0	III	4	2012-08-21	total D2	pT4a	pN1（2/17）	M0	ypT4aN1M0	IIIA	No	SD	R0	pN1（2/17）	9	9
18	moderately differentiated adenocarcinoma	T4a	N+	M0	T4aN+M0	III	3	2012-05-23	distal D2	p T4a	p N2(6/19)	M0	ypT4aN2M0	IIIB	No	SD	R0	p N2(6/19)	1.5	1.5
19	poorly-differentiated adenocarcinoma	T3	N+	M0	T3N+M0	III	4	2012-11-20	total D2	pT1	p N0(0/29)	M0	ypT1N0M0	IA	yes	PR	R0	p N0(0/29)	6	4
21	cardia poorly-differentiated adenocarcinoma	T3	N+	M0	T3N+M0	III	4	2012-12-03	proximal D2	pT2	p N0(0/25)	M0	ypT2N0M0	IB	yes	PR	R0	p N0(0/25)	8	5
22	poorly-differentiated adenocarcinoma	T3	N+	M0	T3N+M0	III	4	2012-10-26	total D2	pT1	p N0(0/35)	M0	ypT1N0M0	IA	yes	PR	R0	p N0(0/35)	5	3.6
23	cardia poorly-differentiated adenocarcinoma	T3	N+	M0	T3N+M0	III	4	2012-11-09	proximal D2	pT2	p N3(7/18)	M0	ypT2N3M0	IIIA	No	PR	R0	p N3(7/18)	5	3.5
24	cardia moderately poorly-differentiated adenocarcinoma	T4a	N+	M0	T4aN+M0	III	3	2012-10-23	proximal D2	pT2	p N1(1/16)	M0	ypT2N1M0	IIA	yes	PR	R0	p N1(1/16)	5	0.5
25	poorly-differentiated adenocarcinoma	T3	N+	M0	T3N+M0	III	4	2012-12-11	distal D2	pT1	p N0(0/37)	M0	ypT1N0M0	IA	yes	PR	R0	p N0(0/37)	5	1.7
26	adenocarcinoma	T3	N+	M0	T3N+M0	III	4	2013-01-07	proximal D2	pT3	p N0(0/15)	M0	ypT3N0M0	IIA	yes	SD	R0	p N0(0/15)	5	4
28	moderately-differentiated adenocarcinoma	T4a	N+	M0	T4aN+M0	III	4	2012-10-17	distal D2	pT1	p N0(0/38)	M0	ypT1N0M0	IA	yes	PR	R0	p N0(0/38)	5	3.3
29	poorly-differentiated adenocarcinoma	T4a	N+	M0	T4aN+M0	III	4	2012-12-04	total D2	p T3	p N1(1/13)	M0	ypT3N1M0	IIB	yes	PR	R1	p N1(1/13)	2	1.5
30	well moderately-differentiated adenocarcinoma	T3	N+	M0	T3N+M0	III	4	2013-01-15	distal D2	pT1	p N0(0/32)	M0	ypT1N0M0	IA	yes	PR	R0	p N0(0/32)	5	1.8
31	poorly-differentiated adenocarcinoma	T4a	N+	M0	T4aN+M0	III	4	2012-12-04	distal D2	pT0	p N0(0/32)	M0	ypT0N0M0	Pcr	yes	CR	R0	p N0(0/32)	5	0
33	poorly-differentiated adenocarcinoma	T4a	N+	M0	T4aN+M0	III	3	2012-11-27	proximal D2	pT0	p N1(2/44)	M0	ypT0N1M0	Pcr	yes	CR	R0	p N1(2/44)	5	0
34	poorly-differentiated adenocarcinoma	T3	N+	M0	T3N+M0	III	4	2012-12-05	distal D2	pT0	p N0(0/30)	M0	ypT0N0M0	Pcr	yes	CR	R0	p N0(0/30)	5	0
35	adenocarcinoma	T4a	N+	M0	T4aN+M0	III	3	2012-08-14	total D2	pT0	p N0(0/74)	M0	ypT0N0M0	Pcr	yes	CR	R0	p N0(0/74)	6	0
39	moderately-differentiated adenocarcinoma	T4a	N+	M0	T4aN+M0	III	3	2012-07-12	proximal D2	pT2	p N0(0/26)	M0	ypT2N0M0	IB	yes	PR	R0	p N0(0/26)	5	4
40	poorly-differentiated adenocarcinoma	T4a	N+	M0	T4aN+M0	III	4	2013-03-27	distal D2	pT2	p N0(0/21)	M0	ypT2N0M0	IB	yes	PR	R0	p N0(0/21)	5	3.5
43	moderately to poorly-differentiated adenocarcinoma	T3	N+	M0	T3N+M0	III	4	2013-01-17	proximal D2	pT3	p N0(0/22)	M0	ypT3N0M0	IIA	yes	PR	R0	p N0(0/22)	4	1.6
45	poorly-differentiated adenocarcinoma	T4a	N+	M0	T4aN+M0	III	4	2012-12-26	distal D2	pT0	p N0(0/34)	M0	ypT0N0M0	Pcr	yes	CR	R0	p N0(0/34)	5	0
47	poorly-differentiated adenocarcinoma	T4b	N+	M0	T4bN+M0	III	2	2012-10-26	distal D2	p T4a	p N2(3/40)	M0	ypT4aN2M0	IIIB	No	SD	R0	p N2(3/40)	6.5	6.5
49	adenocarcinoma	T2	N+	M0	T2N+M0	III	4	2013-04-03	total D2	pT3	p N0(0/45)	M0	ypT3N0M0	IIA	yes	PR	R0	p N0(0/45)	5	3
50	sigring-cell	T4a	N+	M0	T4aN+M0	III	4	2013-01-29	proximal D2	T1	p N0(0/41)	M0	ypT1N0M0	IA	yes	PR	R0	p N0(0/41)	5	0.2
53	poorly-differentiated adenocarcinoma	T4a	N+	M0	T4aN+M0	III	4	2012-04-24	total D2	pT4b	p N2(7/19)	M0	ypT4aN3M0	IIIC	No	SD	R0	p N2(7/19)	4	4
55	adenocarcinoma	T4a	N+	M0	T4aN+M0	III	2	2012-02-03	proximal D2	pT3	p N1(1/32)	M0	ypT3N1M0	IIB	yes	PR	R0	p N1(1/32)	5	2
57	well-differentiated adenocarcinoma	T2	N+	M0	T2N+M0	III	3	2013-01-08	total D2	T1	p N0(0/41)	M0	ypT1N0M0	IA	yes	PR	R0	p N0(0/41)	5	0.7
59	moderately to poorly-differentiated adenocarcinoma	T4a	N+	M0	T4aN+M0	III	4	2013-03-08	total D2	T4a	p N3(13/50)	M0	ypT4aN3M0	IIIC	No	SD	R0	p N3(13/50)	5	5
60	moderately to poorly-differentiated adenocarcinoma	T4a	N+	M0	T4aN+M0	III	2	2013-02-19	distal D2	pT0	p N0(0/28)	M0	ypT0N0M0	Pcr	yes	CR	R0	p N0(0/28)	2	0
61	poorly-differentiated adenocarcinoma	T4a	N+	M0	T4aN+M0	III	4	2013-03-05	total D2	p T4a	p N3(18/29)	M0	ypT4aN3M0	IIIC	No	PR	R0	p N3(18/29)	6	6
62	poorly-differentiated adenocarcinoma	T4a	N+	M0	T4aN+M0	III	3	2013-01-08	proximal D2	p T4a	p N2(5/40)	M0	ypT4aN2M0	IIIB	No	PR	R0	p N2(5/40)	4	4.3
64	poorly-differentiated adenocarcinoma	T4a	N+	M0	T4aN+M0	III	3	2013-01-25	distal D2	pT4b	p N0(0/32)	M0	ypT4bN0M0	IIIB	No	SD	R0	p N0(0/32)	2	2
66	moderately-differentiated adenocarcinoma	T4a	N+	M0	T4aN+M0	III	4	2013-05-07	proximal D2	pT2	pN0(0/29)	M0	ypT2N0M0	IB	yes	PR	R0	pN0(0/29)	4	0.5
67	poorly-differentiated adenocarcinoma	T4a	N+	M0	T4aN+M0	III	4	2013-03-20	total D2	p T4a	p N2(4/31)	M0	ypT4aN2M0	IIIB	No	SD	R0	p N2(4/31)	5	5
68	moderately to poorly-differentiated adenocarcinoma	T4a	N+	M0	T4aN+M0	III	4	2013-03-12	distal D2	p T3	p N0(0/39)	M0	ypT3N3M0	IIA	yes	SD	R0	p N0(0/39)	10	9
70	adenocarcinoma	T4a	N+	M0	T4aN+M0	III	4	2013-04-02	distal D2	p T2	p N0(0/21)	M0	ypT2N0M0	IB	yes	PR	R0	p N0(0/21)	3	2.8
71	moderately-differentiated adenocarcinoma	T4a	N+	M0	T4aN+M0	III	3	2013-03-06	total D2	p T4a	p N3(7/42)	M0	ypT4aN3M0	IIIC	No	SD	R0	p N3(7/42)	8.5	8.5
73	moderately poorly-differentiated adenocarcinoma	T4a	N+	M0	T4aN+M0	III	3	2013-03-13	proximal D2	p T2	p N0(0/27)	M0	ypT2N0M0	IB	yes	PR	R0	p N0(0/27)	5	0.3
74	sigring-cell	T4a	N+	M0	T4aN+M0	III	2	2013-02-18	total D2	pT4b	p N3(12/28)	M0	ypT4bN3M0	IIIC	No	SD	R1	p N3(12/28)	13	13
76	poorly-differentiated adenocarcinoma	T2	N+	M0	T2N+M0	III	4	2013-05-21	distal D2	pT0	pN1(2/32)	M0	ypT0N1M0		yes	PR	R0	pN1(2/32)	5	0
77	poorly-differentiated adenocarcinoma	T1	N+	M0	T1N+M0	II	4	2013-04-11	distal D2	pT0	p N0(0/19)	M0	ypT0N0M0	Pcr	yes	CR	R0	p N0(0/19)	5	0
78	poorly-differentiated adenocarcinoma	T1	N+	M0	T1N+M0	II	4	2013-04-24	distal D2	pT0	p N0(0/58)	M0	ypT0N0M0	Pcr	yes	CR	R0	p N0(0/58)	5	0
79	moderately-differentiated adenocarcinoma	T4a	N+	M0	T4aN+M0	III	4	2013-04-28	proximal D2	pT2	p N0(0/16)	M0	ypT2N0M0	IB	yes	PR	R0	p N0(0/16)	4	2.5
80	poorly-differentiated adenocarcinoma	T4a	N+	M0	T4aN+M0	III	3	2013-01-09	distal D2	pT2	p N0(0/29)	M0	ypT2N0M0	IB	yes	PR	R0	p N0(0/29)	2	0.4
81	poorly-differentiated adenocarcinoma	T4a	N+	M0	T4aN+M0	III	4	2013-04-24	proximal D2	pT2	p N0(0/21)	M0	ypT2N0M0	IB	yes	PR	R0	p N0(0/21)	4	3.2
83	poorly-differentiated adenocarcinoma	T4a	N+	M0	T4aN+M0	III	4	2013-05-15	proximal D2	pT3	pN2(4/8)	M0	ypT3N2M0	IIIA	No	SD	R1	pN2(4/8)	4	4
84	poorly-differentiated adenocarcinoma	T4a	N+	M0	T4aN+M0	III	4	2013-04-24	total D2	p T3	p N2(3/25)	M0	ypT3N2M0	IIIA	No	SD	R0	p N2(3/25)	4.5	4.5
85	moderately-differentiated adenocarcinoma	T4a	N+	M0	T4aN+M0	III	4	2013-05-28	proximal D2	pT2	pN1(2/20)	M0	ypT2N1M0	IIA	yes	PR	R0	pN1(2/20)	4	3.5
86	moderately poorly-differentiated adenocarcinoma	T4a	N+	M0	T4aN+M0	III	4	2013-06-06	proximal D2	pT2	pN0(0/31)	M0	ypT2N0M0	IB	yes	PR	R0	pN0(0/31)	4	3
87	moderately to poorly-differentiated adenocarcinoma	T4a	N+	M0	T4aN+M0	III	2	2013-03-27	proximal D2	pT2	p N0(0/23)	M0	ypT2N0M0	IB	yes	PR	R0	p N0(0/23)	2.5	2.5
91	moderately differentiated adenocarcinoma	T4a	N+	M0	T4aN+M0	III	4	2013-07-04	distal D2	pT3	pN1(2/25)	M0	ypT3N1M0	IIB	yes	SD	R0	pN1(2/25)	4.5	4.5
92	moderately differentiated adenocarcinoma	T4a	N+	M0	T4aN+M0	III	2	2013-06-09	total D2	T2	N0(0/43)	M0	ypT2N0M0	IB	yes	PR	R0	pN0(0/43)	2	0.5
94	moderately differentiated adenocarcinoma	T2	N+	M0	T2N+M0	III	4	2013-08-22	distal D2	pT3	pN3(12/36)	M0	ypT3N3M0	IIIB	No	SD	R0	pN3(12/36)	4	4
96	moderately to poorly-differentiated adenocarcinoma	T4a	N+	M0	T4aN+M0	III	4	2013-09-04	total D2	T3	N0(0/25)	M0	ypT3N0M0	IIA	yes	PR	R0	pN0(0/25)	5	2.5
97	poorly-differentiated adenocarcinoma	T2	N+	M0	T2N+M0	III	4	2013-08-02	distal D2	T0	N0(0/25)	M0	ypT0N0M0	Pcr	yes	CR	R0	pN0(0/25)	5	0
99	neucro-endocrinal carcinoma	T4a	N+	M0	T4aN+M0	III	3	2013-07-16	total D2	T2	N0(0/36)	M0	ypT2N0M0	IB	yes	PR	R0	pN0(0/36)	4	2
101	poorly-differentiated adenocarcinoma	T4a	N+	M0	T4aN+M0	III	4	2013-07-17	total D2	pT3	pN2(5/27)	M0	ypT3N2M0	IIIA	No	SD	R0	pN2(5/27)	3	6
102	poorly-differentiated adenocarcinoma,sigring cell	T4a	N+	M0	T4aN+M0	III	3	2013-08-06	total D2	T3	N2(3/22)	M0	ypT3N2M0	IIIA	No	PR	R0	pN2(3/22)	4	2
103	poorly-differentiated adenocarcinoma,sigring cell	T2	N+	M0	T2N+M0	III	4	2013-08-01	total D2	T2	N1(2/28)	M0	ypT2N1M0	IIA	yes	PR	R0	pN1(2/28)	5	1
104	adenocarcinoma	T4a	N+	M0	T4aN+M0	III	4	2013-09-03	total D2	T4b	N1(2/22)	M0	ypT4bN1M0	IIIB	No	SD	R0	pN1(2/22)	2	4.5
105	adenocarcinoma	T4a	N+	M0	T4aN+M0	III	4	2013-09-03	distal D2	T1b	N0(0/41)	M0	ypT1bN0M0	IA	yes	PR	R0	pN0(0/41)	5.5	2.5
106	adenocarcinoma	T1b	N+	M0	T1bN+M0	II	4	2013-09-04	proximal D2	T4b	N0(0/20)	M0	ypT4bN0M0	IIIB	No	SD	R0	pN0(0/20)	5.5	2.5
116	moderately differentiated adenocarcinoma	T4a	N+	M0	T4aN+M0	III	2	2012-03-26	distal D2	T4a	N3(7/26)	M0	ypT4aN3M0	IIIC	No	SD	R0	N3(7/26)	5	5
118	poorly-differentiated adenocarcinoma	T4b	N+	M0	T4bN+M0	III	2	2012-06-21	total D2	T4b	N1(2/14)	M0	ypT4bN1M0	IIIB	No	SD	R0	N1(2/14)	6	6
120	moderately to poorly-differentiated adenocarcinoma	T2	N+	M0	T2N+M0	III	2	2012-12-12	proximal D2	T2	N0(0/17)	M0	ypT2N0M0	IB	yes	PR	R0	N0(0/17)	4	1
90	poorly-differentiated adenocarcinoma	T1	N+	M0	T1N+M0	II	2	2013-07-25	proximal D2	T4a	N1(1/9)	M0	T4aN1M0	IIIA	progressed	PD	R0	p N3(20/39)	3	3
7	moderately poorly-differentiated adenocarcinoma	T3	N+	M0	T3N+M0	III	2	2012-06-13	distal D2	p T4a	p N3(20/39)	M0	ypT4aN3M0	IIIC	progressed	PD	R1	pN1(1/9)	4	4

## Sheet: adjuvant group
	admission date	pathology from endoscopic biopsy	T stage	N stage	M	cTNM	stage	SOX cycles	surgery date	surgery	p T	p N	p M	pTNM	stage
1	2012-07-12	poorly-differentiated adenocarcinoma	T4a	N+	M0	T4aN+M0	III	0	2012-07-17	distal D2	p T4a	p N1(2/28)	M0	pT4aN1M0	IIIA
3	2012-07-17	poorly-differentiated adenocarcinoma	T4a	N+	M0	T4aN+M0	III	0	2012-07-20	distal D2	p T4a	p N3(11/16)	M0	pT4aN3M0	IIIC
4	2012-07-20	poorly-differentiated adenocarcinoma	T4a	N+	M0	T4aN+M0	III	0	2012-07-25	total D2	pT3	pN1(2/28)	M0	pT3N1M0	IIB
5	2012-07-17	moderately-differentiated adenocarcinoma	T4b	N+	M0	T4bN+M0	III	0	2012-07-26	proximal D2	p T4a	p N1(5/19)	M0	pT4aN1M0	IIIB
6	2012-03-16	adenocarcinoma	T4a	N0	M0	T4aN0M0	III	0	2012-03-28	distal D2	p T4a	p N0(0/28)	M0	pT4aN0M0	IIIB
7	2012-04-14	sigring-cell	T4a	N+	M0	T4aN+M0	III	0	2012-04-17	distal D2	p T4a	p N3(18/42)	M0	pT4aN3M0	IIIC
8	2012-02-09	cardiac poorly-differentiated adenocarcinoma	T4a	N+	M0	T4aN+M0	III	0	2012-02-13	proximal D2	p T4a	p N1(1/33)	M0	pT4aN1M0	IIIA
9	2012-01-23	poorly-differentiated adenocarcinoma	T4a	N+	M0	T4aN+M0	III	0	2012-02-08	distal D2	p T4a	p N3(17/27)	M0	pT4aN3M0	IIIC
12	2012-04-07	moderately to poorly-differentiated adenocarcinoma	T4a	N+	M0	T4aN+M0	III	0	2012-04-12	proximal D2	p T4a	pN3(9/9)	M0	pT4aN3M0	IIIC
13	2012-02-08	poorly-differentiated adenocarcinoma	T4a	N+	M0	T4aN+M0	III	0	2012-02-10	proximal D2	p T4a	pN1(1/37)	M0	pT4aN1M0	IIIA
14	2012-11-20	moderately to poorly-differentiated adenocarcinoma	T4a	N+	M0	T4aN+M0	III	0	2012-11-23	total D2	p T4a	pN2(3/31)	M0	pT4aN2M0	IIB
15	2012-02-10	poorly-differentiated adenocarcinoma	T4a	N+	M0	T4aN+M0	III	0	2012-02-17	proximal D2	p T4a	pN3(7/25)	M0	pT4aN3M0	IIIC
16	2012-01-27	adenocarcinoma	T4a	N+	M0	T4aN+M0	III	0	2012-02-02	total D2	p T4b	pN1(1/36)	M0	pT4aN1M0	IIIB
17	2012-02-19	poorly-differentiated adenocarcinoma	T4a	N+	M0	T4aN+M0	III	0	2012-02-23	proximal D2	p T4b	pN0(0/54)	M0	pT4bN0M0	IIB
18	2012-07-21	poorly-differentiated adenocarcinoma	T4a	N+	M0	T4aN+M0	III	0	2012-07-25	proximal D2	p T4a	pN1(1/50)	M0	pT4aN1M0	IIIA
20	2012-09-09	moderately to poorly-differentiated adenocarcinoma	T4a	N+	M0	T4aN+M0	III	0	2012-09-14	total D2	p T4a	pN0(0/29)	M0	pT4aN0M0	IIB
21	2012-09-05	poorly-differentiated adenocarcinoma	T4a	N+	M0	T4aN+M0	III	0	2012-09-11	distal D2	p T4a	pN3(10/16)	M0	pT4aN3M0	IIIC
22	2012-09-24	moderately to poorly-differentiated adenocarcinoma	T4a	N+	M0	T4aN+M0	III	0	2012-09-28	proximal D2	p T4a	pN3(11/34)	M0	pT4aN3M0	IIIC
24	2013-01-25	poorly-differentiated adenocarcinoma	T4a	N+	M0	T4aN+M0	III	0	2013-02-21	distal D2	pT4a	N2(5/22)	M0	pT4aN2M0	IIIB
25	2013-04-03	poorly-differentiated adenocarcinoma	T4b	N+	M0	T4bN+M0	III	0	2013-04-16	distal D2	pT4b	N3(17/27)	M0	pT4bN3M0	IIIC
28	2013-04-27	poorly-differentiated adenocarcinoma	T4b	N+	M0	T4bN+M0	III	0	2013-05-03	distal D2	pT4b	N2(28/38)	M0	pT4bN3M0	IIIC
29	2013-03-09	moderately to poorly-differentiated adenocarcinoma	T4b	N+	M0	T4bN+M0	III	0	2013-03-19	total D2	pT4b	N0(0/35)	M0	pT4bN0M0	IIIB
30	2013-03-17	poorly-differentiated adenocarcinoma	T4a	N+	M0	T4aN+M0	III	0	2013-03-22	distal D2	pT4a	N3(18/23)	M0	pT4aN3M0	IIIC
32	2011-12-15	moederately poorly-differentiated adenocarcinoma	T4a	N+	M0	T4aN+M0	III	0	2011-12-20	total D2	pT4a	N2(3/30)	M0	pT4aN2M0	IIIB
34	2013-04-26	sigring-cell	T4b	N+	M0	T4bN+M0	III	0	2013-05-03	proximal D2	pT4b	N3(8/40)	M0	pT4bN3M0	IIIC
35	2013-06-25	poorly-differentiated adenocarcinoma	T2	N+	M0	T2N+M0	II	0	2013-07-03	distal D2	-	N0(0/10)	M0
37	2011-12-20	poorly-differentiated adenocarcinoma	T4b	N+	M0	T4bN+M0	III	0	2011-12-26	distal D2	pT4b	N3(8/27)	M0	pT4aN3M0	IIIC
43	2012-01-09	poorly-differentiated adenocarcinoma,sigring cell	T4a	N+	M0	T4aN+M0	III	0	2012-01-13	total D2	T4a	N0(0/40)	M0	T4aN0M0	IIB
44	2012-01-16	poorly-differentiated adenocarcinoma	T4a	N+	M0	T4aN+M0	III	0	2012-01-19	total D2	T4a	N1(2/27)	M0	T4aN1M0	IIIA
45	2012-01-29	moderately poorly-differentiated adenocarcinoma	T4a	N+	M0	T4aN+M0	III	0	2012-02-02	total D2	T4a	N1(2/22)	M0	T4aN1M0	IIIA
46	2012-01-25	poorly-differentiated adenocarcinoma	T4b	N+	M0	T4bN+M0	III	0	2012-02-02	proximal D2	T4b	N1(2/18)	M0	T4bN1M0	IIIB
47	2012-02-03	poorly-differentiated adenocarcinoma	T4a	N+	M0	T4aN+M0	III	0	2012-02-08	distal D2	T4a	N3(44/62)	M0	T4aN3M0	IIIC
48	2012-02-15	highly moderately poorly-differentiated adenocarcinoma	T4a	N+	M0	T4aN+M0	III	0	2012-02-17	distal D2	T3	N2(5/33)	M0	T3N2M0	IIIA
49	2012-03-13	moderately-differentiated adenocarcinoma, neurocrine	T4a	N+	M0	T4aN+M0	III	0	2012-03-16	total D2	T4a	N1(2/24)	M0	T4aN1M0	IIIB
50	2012-02-11	moderately poorly-differentiated adenocarcinoma	T4a	N+	M0	T4aN+M0	III	0	2012-02-20	proximal D2	T4a	N3(17/26)	M0	T4aN3M0	IIIC
51	2012-02-18	moderately differentiated adenocarcinoma	T4a	N+	M0	T4aN+M0	III	0	2012-02-22	distal D2	T4a	N0(0/43)	M0	T4aN0M0	IIB
52	2012-02-21	poorly-differentiated adenocarcinoma	T4a	N+	M0	T4aN+M0	III	0	2012-02-29	distal D2	T4a	N2(4/31)	M0	T4aN2M0	IIIB
53	2012-02-29	poorly-differentiated adenocarcinoma,sigring cell	T4b	N+	M0	T4bN+M0	III	0	2012-03-05	distal D2	T4b	N2(3/42)	M0	T4bN2M0	IIIC
54	2012-03-13	poorly-differentiated adenocarcinoma,sigring cell	T4b	N+	M0	T4bN+M0	III	0	2012-03-20	distal D2	T4b	N3(36/48)	M0	T4bN3M0	IIIC
55	2013-07-08	poorly-differentiated adenocarcinoma	T2	N+	M0	T2N+M0	II	0	2013-07-11	total D2	T2	N2(3/24)	M0	T2N2M0	IIB
56	2012-04-02	poorly-differentiated adenocarcinoma	T4a	N+	M0	T4aN+M0	III	0	2012-04-12	total D2	T4a	N1(1/27)	M0	T4aN1M0	IIIA
57	2012-04-11	poorly-differentiated adenocarcinoma	T2	N+	M0	T2N+M0	II	0	2012-04-17	distal D2	T2	N2(3/20)	M0	T2N2M0	IIB
58	2012-03-29	neurocrinal adenocarcinoma	T4a	N+	M0	T4aN+M0	III	0	2012-04-11	distal D2	T4a	N0(0/25)	M0	T4aN0M0	IIB
59	2012-04-20	moderately-differentiated adenocarcinoma	T4a	N+	M0	T4aN+M0	III	0	2012-04-28	distal D2	T4a	N0(0/27)	M0	T4aN0M0	IIB
60	2012-05-09	neurocrinal adenocarcinoma	T2	N+	M0	T2N+M0	II	0	2012-05-17	proximal D2	T2	N1(1/26)	M0	T2N1M0	IIA
61	2012-04-18	poorly-differentiated adenocarcinoma	T2	N+	M0	T2N+M0	II	0	2012-04-25	distal D2	T2	N2(5/32)	M0	T2N2M0	IIB
62	2012-06-29	moderately poorly-differentiated adenocarcinoma	T2	N+	M0	T2N+M0	II	0	2012-07-09	distal D2	T2	N2(5/30)	M0	T2N2M0	IIB
63	2012-07-18	moderately differentiated adenocarcinoma,neurocrinal adenocarcinoma	T3	N+	M0	T3N+M0	III	0	2012-07-26	proximal D2	T3	N2(3/23)	M0	T3N2M0	IIIA
64	2012-08-16	moderately poorly-differentiated adenocarcinoma	T4a	N+	M0	T4aN+M0	III	0	2012-08-21	total D2	T4a	N3(10/47)	M0	T4aN3M0	IIIC
65	2012-08-25	moderately poorly-differentiated adenocarcinoma	T4a	N+	M0	T4aN+M0	III	0	2012-08-30	proximal D2	T4a	N1(2/21)	M0	T4aN1M0	IIIA
66	2012-09-10	moderately-differentiated adenocarcinoma	T4a	N+	M0	T4aN+M0	III	0	2012-09-20	distal D2	T4a	N2(4/32)	M0	T4aN2M0	IIIB
67	2012-09-17	moderately poorly-differentiated adenocarcinoma	T4b	N+	M0	T4bN+M0	III	0	2012-09-21	proximal D2	T4b	N2(3/34)	M0	T4bN2M0	IIIB
68	2012-09-20	moderately poorly-differentiated adenocarcinoma	T4a	N+	M0	T4aN+M0	III	0	2012-09-26	distal D2	T4a	N3(7/22)	M0	T4aN3M0	IIIC
69	2013-04-12	poorly-differentiated adenocarcinoma	T4a	N+	M0	T4aN+M0	III	0	2013-04-25	total D2	T4a	N0(0/31)	M0	T4aN0M0	IIB
70	2013-04-15	poorly-differentiated adenocarcinoma,sigring cell	T4a	N+	M0	T4aN+M0	III	0	2013-04-23	total D2	T4a	N1(1/26)	M0	T4aN1M0	IIIA
71	2012-10-26	moderately poorly-differentiated adenocarcinoma	T4a	N+	M0	T4aN+M0	III	0	2012-10-31	proximal D2	T4a	N2(3/37)	M0	T4aN2M0	IIIB
72	2012-11-06	sigring-cell	T4a	N+	M0	T4aN+M0	III	0	2012-11-12	distal D2	T4a	N2(5/25)	M0	T4aN2M0	IIIB
73	2012-11-08	poorly-differentiated adenocarcinoma	T3	N+	M0	T3N+M0	III	0	2012-11-13	distal D2	T3	N3(19/32)	M0	T3N3M0	IIIB
74	2012-09-24	moderately poorly-differentiated adenocarcinoma,部分粘液腺癌	T3	N+	M0	T3N+M0	III	0	2012-10-09	distal D2	T3	N2(5/23)	M0	T3N2M0	IIIA
75	2012-11-12	moderately poorly-differentiated adenocarcinoma,部分粘液腺癌	T2	N+	M0	T2N+M0	II	0	2012-11-23	distal D2	T2	N1(1/34)	M0	T2N1M0	IIA
76	2012-11-27	poorly-differentiated adenocarcinoma	T4a	N+	M0	T4aN+M0	III	0	2012-11-30	total D2	T4a	N2(3/45)	M0	T4aN2M0	IIIB
77	2012-11-15	poorly-differentiated adenocarcinoma,sigring cell	T4a	N+	M0	T4aN+M0	III	0	2012-11-21	total D2	T4a	N3(12/22)	M0	T4aN3M0	IIIC
78	2012-11-22	poorly-differentiated adenocarcinoma,sigring cell	T2	N+	M0	T2N+M0	II	0	2012-11-27	distal D2	T2	N2(5/46)	M0	T2N2M0	IIB
79	2012-11-23	poorly-differentiated adenocarcinoma	T4a	N+	M0	T4aN+M0	III	0	2012-12-12	distal D2	T4a	N3(19/22)	M0	T4aN3M0	IIIC
80	2012-12-15	poorly-differentiated adenocarcinoma	T4a	N+	M0	T4aN+M0	III	0	2012-12-18	total D2	T4a	N3(26/30)	M0	T4aN3M0	IIIC
81	2012-08-01	poorly-differentiated adenocarcinoma	T3	N+	M0	T3N+M0	III	0	2012-08-08	total D2	T3	N1(1/15)	M0	T3N1M0	IIB
82	2013-02-15	moderately poorly-differentiated adenocarcinoma	T3	N+	M0	T3N+M0	III	0	2013-02-28	total D2	T3	N2(6/15)	M0	T3N2M0	IIIA
83	2012-12-27	poorly-differentiated adenocarcinoma	T3	N+	M0	T3N+M0	III	0	2013-01-04	distal D2	T3	N0(0/39)	M0	T3N0M0	IIA
84	2013-02-01	poorly-differentiated adenocarcinoma	T4a	N+	M0	T4aN+M0	III	0	2013-02-06	total D2	T4a	N2(3/24)	M0	T4aN2M0	IIIB
85	2013-01-08	moderately poorly-differentiated adenocarcinoma	T3	N+	M0	T3N+M0	III	0	2013-01-14	distal D2	T3	N0(0/14)	M0	T3N0M0	IIA
86	2013-01-14	poorly-differentiated adenocarcinoma	T4a	N+	M0	T4aN+M0	III	0	2013-01-21	total D2	T4a	N3(18/38)	M0	T4aN3M0	IIIC
87	2013-01-08	poorly-differentiated adenocarcinoma,sigring cell	T3	N+	M0	T3N+M0	III	0	2013-01-18	distal D2	T3	N3(18/37)	M0	T3N3M0	IIIB
88	2013-01-07	poorly-differentiated adenocarcinoma	T4a	N+	M0	T4aN+M0	III	0	2013-01-11	distal D2	T4a	N2(5/19)	M0	T4aN2M0	IIIB
90	2013-04-15	moderately-differentiated adenocarcinoma	T4a	N+	M0	T4aN+M0	III	0	2013-04-25	distal D2	T4a	N1(2/29)	M0	T4aN1M0	IIIA
91	2013-03-31	poorly-differentiated adenocarcinoma	T4a	N+	M0	T4aN+M0	III	0	2013-04-07	distal D2	T4a	N3(15/32)	M0	T4aN3M0	IIIC
92	2013-04-09	moderately poorly-differentiated adenocarcinoma	T3	N+	M0	T3N+M0	III	0	2013-04-23	proximal D2	T3	N2(3/26)	M0	T3N2M0	IIIA
93	2013-04-08	poorly-differentiated adenocarcinoma	T4b	N+	M0	T4bN+M0	III	0	2013-04-11	distal D2	T4b	N3(25/39)	M0	T4bN3M0	IIIC
94	2013-03-22	poorly-differentiated adenocarcinoma	T4b	N+	M0	T4bN+M0	III	0	2013-04-03	total D2	T4b	N3(19/23)	M0	T4bN3M0	IIIC
95	2013-03-21	moderately poorly-differentiated adenocarcinoma	T4b	N+	M0	T4bN+M0	III	0	2013-03-27	proximal D2	T4b	N3(15/30)	M0	T4bN3M0	IIIC
96	2013-03-19	moderately poorly-differentiated adenocarcinoma,sigring cell	T1b	N+	M0	T1bN+M0	II	0	2013-03-22	distal D2	T1b	N3(8/43)	M0	T1bN3M0	IIB
97	2013-03-10	poorly-differentiated adenocarcinoma	T3	N+	M0	T3N+M0	III	0	2013-03-22	total D2	T3	N3(22/35)	M0	T3N3M0	IIIB
98	2013-03-08	moderately differentiated adenocarcinoma	T4b	N+	M0	T4bN+M0	III	0	2013-03-20	proximal D2	T4b	N1(2/23)	M0	T4bN1M0	IIIB
99	2013-05-28	moderately poorly-differentiated adenocarcinoma,neurocrine	T3	N+	M0	T3N+M0	III	0	2013-05-31	total D2	T3	N2(3/17)	M0	T3N2M0	IIIA
100	2013-06-15	moderately poorly-differentiated adenocarcinoma	T4a	N+	M0	T4aN+M0	III	0	2013-06-20	total D2	T4a	N3(15/34)	M0	T4aN3M0	IIIC
101	2013-06-07	poorly-differentiated adenocarcinoma,sigring cell	T3	N+	M0	T3N+M0	III	0	2013-06-14	distal D2	T3	N0(0/21)	M0	T3N0M0	IIA
102	2013-05-26	poorly-differentiated adenocarcinoma,sigring cell	T4a	N+	M0	T4aN+M0	III	0	2013-06-04	total D2	T4a	N3(7/23)	M0	T4aN3M0	IIIA
103	2013-06-04	moderately poorly-differentiated adenocarcinoma,neurocrine	T3	N+	M0	T3N+M0	III	0	2013-06-08	total D2	T3	N1(2/32)	M0	T3N1M0	IIB
104	2013-07-19	moderately differentiated adenocarcinoma	T2	N+	M0	T2N+M0	II	0	2013-07-25	total D2+splenectomy	T4a	N2(6/22)	M0	T4aN2M0	IIIB
106	2013-08-11	moderately poorly-differentiated adenocarcinoma	T2	N+	M0	T2N+M0	III	0	2013-08-19	total D2	T3	N3(16/52)	M0	T3N3M0	IIIB
107	2013-08-18	poorly-differentiated adenocarcinoma,sigring cell	T4a	N+	M0	T4aN+M0	III	0	2013-08-22	distal D2	T4a	N3(9/58)	M0	T4aN3M0	IIIC
