# Supplementary material for: Surgical outcomes in patients with locally advanced gastric cancer treated with S-1 and oxaliplatin as neoadjuvant chemotherapy
Source: World J Surg Oncol. 2015 Jan 30;13:11. doi: 10.1186/s12957-015-0444-6 (PMC4320473; doi:10.1186/s12957-015-0444-6)
Supplement: Additional file 2: — Comprehensive descriptions for the two groups. [file 12957_2015_444_MOESM2_ESM.xlsx]

## Sheet: pre(neo)
								Comorbid illness
	BMI	WBC	PLT	Hb	Albumin	CEA	CA199	Cardiovascular	Pulmonary	Gastric disease	Renal	DM	Liver	Operation history	Others
1	20.83	4.52	261	95	39.6	1.36	6.83
2	20.31	3.42	144	104	39.5	0.98	11.03
3	22.59	3.25	147	140	46	5.13	240.2
4	21.26	3.62	126	124	39.5	2.87	19.85
5	25.4	7.2	129	141	45	3.04	24.56			hiatal hernia
6	21.55	3.58	144	141	46	573.2	664.6							right lower limb repair
8	20	6.19	100	99	41.4	8.32	21.78
9	22.9	5.49	173	103	38.4	4.71	13.3	high BP
10	23.15	5.14	106	136	36.7	2.54	12.72	high BP
11	22.7	3.19	66	99	38	0.2	10.28								thrombopenia after SOX
12	18.5	5.61	126	148	44.7	4.03	12.7			hiatal hernia			liver damge,fatty liver		gallbladder cyst
13	18.7	4.82	208	117	33.4	4.17	0.86							left-ear cystic resection
15	27.5	3.96	138	120	41.1	2.64	14.6							LC,cervical spndylosis
16	27.4	5.35	177	131	42.8	6.99	0.7	high BP,CAD						LC, PTCA	cerebral ischemia
17	23.7	3.5	225	88	39.9	7.98	8.76	high BP
18	25.39	4.42	286	105	37.9	1.71	44.91
19	21.3	13.67	156	127	37.8	0.94	3.54
21	24.4	5.2	69	131	41.9	18.95	113.4	CAD		gastric cyst	renal cyst(both)
22	26.1	8.11	204	154	42.9	2.12	19.77	high BP		stromal tumor in fundus
23	27.7	4.39	160	120	42	2.56	42.49	high BP,arrhythmia						lipoma dissection
24	23.67	3.15	105	128	36	2.06	11.04							LC
25	21.5	7.4	139	169	43.1	1.8	18.86
26	25.9	4.75	173	160	43.1	12.22	33.7							right hand repair	postatic poliferation
28	21.5	5.39	217	134	42.9	1.34	6.47							uterus rescetion
29	27	5.14	187	153	40.7	1.49	6.99
30	22.8	3.51	187	123	39.6	3.24	30.89
31	22.8	5.48	160	141	42.3	1.63	8.9	high BP
33	27.68	19.51	142	121	33.4	1.63	6.64	high BP,CAD							cerebral ischemia
34	23.1	3.97	106	146	38.2	3.64	136.5
35	23.7	6	164	136	38.6	3.11	5.78						acute hepatitis
39	24.72	3.06	104	147	39	4.7	17.51	high BP						R kidney cyst resection
40	24.8	8.46	161	148	37.9	7.84	63.99	high BP				Type 2
43	31.2	4.8	161	124	44	7.34	0.92	high BP,arrhythmia			L kidney stone			R femoral fracture
45	20.83	4.33	108	109	42.2	3.09	38.61	high BP,arrhythmia						ablation on heart
47	13.4	6.6	145	126	34.4	1.03	7.64
49	19.4	3.81	119	127	33.7	NA	NA		TB				hepatitisB
50	24.2	3.27	119	130	37.1	2.68	5.35
53	17.58	7.45	267	90	43.6	1.25	8.65
55	28.93	5.48	208	136	38.3	2.49	10.6	high BP						L hernia repair
57	23.2	4.93	209	113	39.2	1.53	12.49							uterine adnexa
59	22.1	3.89	80	146	39.1	1.57	11.64
60	24.5	4.42	309	123	36.9	1.47	0.6	high BP
61	26.6	7.21	211	107	37.6	5.51	1.57	MI
62	19.43	4.13	146	106	35	1.29	15.48
64	26.8	5.24	126	137	41.8	2.92	43.51
66	28.4	4.52	139	141	43.6	1.24	6.11							postoperative lumbar intervertebral disc protrusion
67	31.1	7.44	85	155	41.6	1.75	12.33	high BP			right kidney stone,left kidney cyst
68	23.3	4.64	116	150	32.3	2.01	9.31	high BP
70	25.8	4.1	143	113	35.5	1.71	14.2
71	18.8	4.54	134	113	34.1	4.91	11.85
73	23.3	5.27	120	127	39.3	1.34	16.15	high BP,CAD						LC
74	24.1	5.31	170	115	40.7	2.59	50.23							appenditis
76	23.83	3.92	177	134	42.1	3.73	12.81	high BP, AS
77	23	4.17	235	142	34	2.19	11.72
78	16.9	3.14	123	108	38.2	1.92	8.99								thyroid nodes
79	23	3.66	120	146	35.8	3.63	17.76							hernia repair
80	26.2	3.13	167	115	43.6	1.47	5.3
81	24.5	3.12	84	110	34.1	2.06	6.22					Type 2
83	26.7	5.45	152	132	41.2	3.62	12.72							kidney dissection
84	25.7	4.69	99	134	36.8	1.85	10.48								prostatitis
85	27.8	6.11	106	143	39.8	3.89	31.23	high BP
86	22	4.71	123	122	34.4	0.81	40.34	high BP	asthma,chronic bronchitis
87	22.2	4.63	150	139	39.7	1.92	13.49	high BP
91	29.1	5.5	184	99	33.4	2.21	9.29	high BP,CAD							cerebral vascular disease
92	23.18	4.75	288	118	37.9	5.57	1.11			diverticulum
94	28.7	5.89	152	131	42.1	2.46	760.2
96	20.3	4.68	133	119	42.7	5.25	12.21	high BP
97	27.7	2.78	81	125	45.2	5.42	8.25	high BP							cerebral ischemia
99	23.2	8.31	272	119	40.3	20.09	7.52
101	24.22	5.29	143	121	39.7	1.76	6.19	high BP					fatty liver		cervical spndylosis
102	19	4.38	179	130	32	2.79	0.81
103	24.7	2.59	95	102	40.3	3.52	7.05								gout
104	25.4	6.61	179	123	38.5	20.62	33.49
105	24.3	5.99	152	131	37.5	2.06	6.86	high BP		chronic colonitis	R kidney cyst			throidectomy	postaticproliferation
106	35.1	5.32	191	105	39.5	5.32	1.41	high BP,CAD						appendectomy
116	27.28	4.18	145	109	41.5	1.6	18.83	high BP,MI						appendectomy
118	22.84	5.26	211	103	36.7	15.57	790.7			diverticulum				postoperative PCI
120	18.6	8.26	191	104	39.2	NA	NA
7	21.3	3.7	179	92	41.4	1.73	14.98	CAD	HNO3 damage
90	24.5	4.27	119	135	42.4	1.92	6.27

## Sheet: oper(neo)
	surgery	Radical resection	Reconstruction	p N	Surgery time	bleeding
1	distal D2	R0	B1	p N0(0/26)	230	100
2	distal D2	R0	B1	pN0(0/15)	215	150
3	proximal D2	R0	B1	pN0(0/31)	185	300
4	distal D2	R0	B1	p N0(0/31)	175	100
5	distal D2	R0	Roux-en-Y	p N1(1/36)	282	200
6	proximal D2	R0	B1	pN2(4/32)	290	600
8	distal D2	R0	B1	pN0(0/34)	305	300
9	total D2	R0	Roux-en-Y	pN0(0/20)	280	500
10	distal D2	R0	B1	pN0(0/12)	180	400
11	distal D2	R0	B1	pN2(5/20)	150	200
12	proximal D2	R0	B1	p N0(0/13)	320	300
13	distal D2	R0	B1	p N3(12/32)	265	200
15	distal D2	R0	Roux-en-Y	p N0(0/14)	225	350
16	distal D2	R0	B1	p N0(0/35)	195	300
17	total D2	R0	Roux-en-Y	pN1（2/17）	300	400
18	distal D2	R0	B1	p N2(6/19)	250	300
19	total D2	R0	Roux-en-Y	p N0(0/29)	215	200
21	proximal D2	R0	B1	p N0(0/25)	245	650
22	total D2	R0	Roux-en-Y	p N0(0/35)	220	200
23	proximal D2	R0	B1	p N3(7/18)	145	150
24	proximal D2	R0	B1	p N1(1/16)	160	250
25	distal D2	R0	B1	p N0(0/37)	215	200
26	proximal D2	R0	B1	p N0(0/15)	175	300
28	distal D2	R0	B1	p N0(0/38)	285	200
29	total D2	R1	Roux-en-Y	p N1(1/13)	270	300
30	distal D2	R0	B1	p N0(0/32)	240	500
31	distal D2	R0	B1	p N0(0/32)	130	300
33	proximal D2	R0	B1	p N1(2/44)	220	400
34	distal D2	R0	B1	p N0(0/30)	240	400
35	total D2	R0	Roux-en-Y	p N0(0/74)	235	700
39	proximal D2	R0	B1	p N0(0/26)	285	400
40	distal D2	R0	B2	p N0(0/21)	160	200
43	proximal D2	R0	B1	p N0(0/22)	165	300
45	distal D2	R0	B1	p N0(0/34)	225	200
47	distal D2	R0	B1	p N2(3/40)	200	200
49	total D2	R0	Roux-en-Y	p N0(0/45)	190	150
50	proximal D2	R0	B1	p N0(0/41)	235	200
53	total D2	R0	Roux-en-Y	p N2(7/19)	230	400
55	proximal D2	R0	B1	p N1(1/32)	170	200
57	total D2	R0	Roux-en-Y	p N0(0/41)	200	200
59	total D2	R0	Roux-en-Y	p N3(13/50)	225	100
60	distal D2	R0	B1	p N0(0/28)	180	150
61	total D2	R0	Roux-en-Y	p N3(18/29)	290	300
62	proximal D2	R0	B1	p N2(5/40)	200	400
64	distal D2	R0	B1	p N0(0/32)	305	300
66	proximal D2	R0	B1	pN0(0/29)	235	500
67	total D2	R0	Roux-en-Y	p N2(4/31)	255	600
68	distal D2	R0	Roux-en-Y	p N0(0/39)	275	400
70	distal D2	R0	B1	p N0(0/21)	130	200
71	total D2	R0	Roux-en-Y	p N3(7/42)	255	300
73	proximal D2	R0	B1	p N0(0/27)	250	150
74	total D2	R1	Roux-en-Y	p N3(12/28)	315	500
76	distal D2	R0	B1	pN1(2/32)	210	200
77	distal D2	R0	B1	p N0(0/19)	190	100
78	distal D2	R0	B1	p N0(0/58)	120	100
79	proximal D2	R0	B1	p N0(0/16)	245	150
80	distal D2	R0	B1	p N0(0/29)	185	150
81	proximal D2	R0	B1	p N0(0/21)	195	200
83	proximal D2	R1	B1	pN2(4/8)	230	500
84	total D2	R0	Roux-en-Y	p N2(3/25)	270	300
85	proximal D2	R0	B1	pN1(2/20)	250	300
86	proximal D2	R0	B1	pN0(0/31)	230	300
87	proximal D2	R0	B1	p N0(0/23)	170	200
91	distal D2	R0	B2	pN1(2/25)	275	200
92	total D2	R0	Roux-en-Y	pN0(0/43)	275	100
94	distal D2	R0	Roux-en-Y	pN3(12/36)	280	500
96	total D2	R0	Roux-en-Y	pN0(0/25)	310	400
97	distal D2	R0	B1	pN0(0/25)	250	400
99	total D2	R0	Roux-en-Y	pN0(0/36)	240	200
101	total D2	R0	Roux-en-Y	pN2(5/27)	270	250
102	total D2	R0	Roux-en-Y	pN2(3/22)	240	500
103	total D2	R0	Roux-en-Y	pN1(2/28)	290	200
104	total D2	R0	Roux-en-Y	pN1(2/22)	175	300
105	distal D2	R0	B1	pN0(0/41)	195	300
106	proximal D2	R0	B1	pN0(0/20)	NA	NA
116	distal D2	R0	B1	N3(7/26)	260	300
118	total D2	R0	Roux-en-Y	N1(2/14)	265	500
120	proximal D2	R0	B1	N0(0/17)	195	200
7	distal D2	R0	Roux-en-Y	p N3(20/39)	340	300
90	proximal D2	R1	B1	pN1(1/9)	230	200

## Sheet: post(neo)
	postoperative days	with complication(days)	without complication(days)	Nonsurgical complications	Surgical complications	Reexploration	Mortality	tumor location	1 year PFS status	1 year OS	month
1	10		10					distal	2	2
2	15	15		diarrhea	postoperative hemorrhage			distal	2	2
3	11		11					GEJ	2	2
4	9		9					distal	2	2
5	10		10					distal	2	2
6	16		16					GEJ	2	2
8	12	12			chyle fistula			body	2	2
9	12		12					GEJ	2	2
10	15	15		nausea,vomitting,hiccup				distal	2	2
11	9		9					distal	2	2
12	7		7					GEJ	2	2
13	10		10					distal	0	0	12
15	17	17		kidney damage,acidosis,hyponatremia				distal	2	2
16	10		10					distal	2	2
17	10		10					GEJ	0	0	8
18	7		7					distal	2	2
19	12		12					body	2	2
21	16	16			postoperative hemorrhage			GEJ	2	2
22	15	15			chyle fistula，deep wound infection			distal	2	2
23	12		12					GEJ	2	2
24	15		15					distal	2	2
25	11		11					body	2	2
26	11		11					body	2	2
28	11		11					distal	2	2
29	9		9					total	2	2
30	11		11					distal	2	2
31	8		8					distal	2	2
33	11		11					GEJ	2	2
34	8		8					distal	2	2
35	13		13					GEJ	2	2
39	11	11			wound infection(fever)			distal	2	2
40	11		11					distal	2	2
43	9		9					GEJ	2	2
45	12	12		embolism				body	2	2
47	17		17					distal	0	2
49	11		11					body	2	2
50	9		9					GEJ	2	2
53	14		14					body	2	2
55	7		7					distal	2	2
57	11	11			wound infection			body	2	2
59	13		13					body	2	2
60	9		9					distal	2	2
61	12	12		vomitting,hiccup				body	0	2
62	11		11					GEJ	2	2
64	11		11					distal	2	2
66	9	9			wound infection			GEJ	2	2
67	12		12					GEJ	2	2
68	9		9					distal	0	0	9
70	10		10					distal	2	2
71	11		11					distal	0	0	10
73	11		11					GEJ	2	2
74	13		13					body	0	0	9
76	13		13					body	2	2
77	8		8					GEJ	2	2
78	9		9					distal	2	2
79	12		12					GEJ	2	2
80	11		11					GEJ	2	2
81	9		9					GEJ	2	2
83	8		8					GEJ	0	0	12
84	10		10					GEJ	2	2
85	18		18					GEJ	2	2
86	33	33		PUO,cough	bile duct fistula			GEJ	2	2
87	10		10					GEJ	2	2
91	11		11					distal	2	2
92	17	17			wound infection(deep)			body	2	2
94	11		11					distal	2	2
96	12	12			postoperative hemorrhage			GEJ	2	2
97	16		16					distal	2	2
99	13		13					GEJ	2	2
101	9		9					body	0	2
102	14		14					GEJ	2	2
103	15	15		PICC infection				body	2	2
104	11		11					GEJ	0	2
105	9		9					distal	2	2
106	14		14					GEJ	2	2
116	10		10					distal	2	2
118	13		13					GEJ	0	0	11
120	14		14					GEJ	2	2
7	12		12					distal	0	0	12
90	13		13					GEJ	0	0	6

## Sheet: pre(con)
								Comorbid illness
	BMI	WBC	PLT	Hb	Albumin	CEA	CA199	Cardiovascular	Pulmonary	Gastric disease	Renal	DM	Liver	Operation history	Others
1	28.06	12.53	248	142	37.2	1.33	0.6	high BP						varicocele
3	25.51	3.69	274	64	45.6	1.53	11.23	high BP
4	29.05	4.46	368	84	38.2	3.21	260.1
5	21.26	6.36	206	165	46.2	3.93	21.68	CAD						cerebral hemorrhage
6	20.52	NA	208	NA	43.8	NA	NA	CAD						CABG
7	25.06	8.57	170	130	37.4	12.69	8.66		TB			type 2		vocal cord cyst removed	psoriasis
8	22.59	5.32	199	146	42.7	8.73	8.37
9	23.57	7.02	277	143	39.6	1.16	54.65
12	24.62	6.52	163	148	44.2	NA	NA
13	30.12	3.77	194	118	43.6	1.36	3.44	high BP							migraine
14	21.22	4.46	198	128	42.7	5.49	294.2							femoral fracture
15	26.37	5.76	116	153	38.5	6.86	4.53						hepatitis B	R bone fracture	herpes
16	19.53	8.72	119	145	57.6	0.78	74.22
17	24.39	5.23	180	139	43.9	2.6	5.74						hepatitis B	breast proliferation
18	23.53	5.51	174	159	43.9	2	5.55							little figure fracture
20	27.43	5.34	256	150	48.9	0.75	7.49	high BP							appendectomy
21	24.7	12.18	284	143	42.1	11.46	14	high BP,CAD							tremor
22	22	5.47	281	132	40.1	1.82	15.78								eczema
24	28.5	7.03	341	73	31.4	NA	NA	CAD,AS	Chronic bronchitis			type 2
25	25	6.19	155	163	44.3	NA	NA			pyloric obstruction
28	24.6	6.21	462	95	35.1	27.01	107.2
29	24.8	7.15	293	125	42.5	2.24	7.53	high BP
30	29.3	7.9	197	145	46.9	3.5	8.46
32	24.2	7.1	323	104	42.8	1.35	5.77	high BP						appendectomy
34	25.6	7.61	329	139	42.4	3.58	24.18	high BP
35	21.8	6.22	109	119	39.3	1.54	1.55		TB	GERD					rheumatoid arthritis
37	20.18	7.18	236	139	40.8	1.91	7.31								pneumothorax
43	18.93	4.59	127	122	39.8	2.58	37							LC
44	24.91	4.61	255	152	43.1	1.48	5.29
45	23.1	5.22	322	125	41.4	1.33	143.2
46	22.23	2.69	221	94	32.4	1.23	3.99	high BP		colon cyst					anaemia
47	22.86	6.07	195	157	37.8	0.42	5.9	high BP							brain ischemia
48	26.81	5.76	276	129	39.3	2.18	61.34						fatty liver
49	24.09	4.98	210	80	32.3	0.69	7.44	high BP,CAD							brain ischemia
50	19.71	6.79	276	93	41.9	2.22	75.44								epilepsy
51	19.27	8.07	338	119	39.2	2.37	8.7
52	19.49	4.27	250	125	35.7	4.6	22.23						hepatitis	appendectomy
53	20.55	8.19	231	133	41.2	2.45	31.84		TB				liver hemartoma	cyst resection
54	21.67	4.53	267	63	31.2	0.87	2.27					type 2		appendectomy,R linguinal hernia repair
55	23.7	7.1	225	143	41.3	2.4	5.36
56	31.14	3.53	350	81	36.8	1.87	14.49
57	23.44	3.9	262	132	42.5	0.69	9.89
58	21.6	7.16	185	108	36.8	1.57	3.99	high BP			CKI
59	30.7	4.66	114	130	32.9	1.39	42.8	high BP				type 2			ITP
60	20.76	2.93	58	144	38.7	8.94	17.25					type 2
61	15.85	6.29	304	87	36.1	4.38	36.08								anaemia
62	19.5	4.24	218	137	44.3	1.1	13.16
63	21.6	4.71	308	78	40.5	2.31	7.39							postoperative PCI
64	21.36	5.47	211	141	39.2	1.29	9.74
65	27.18	6.15	286	118	44.3	7.21	45.38						hepatitis B
66	23.9	3.89	325	94	36.5	29.78	0.94
67	28.09	8.28	223	142	41.1	2.09	6.91	high BP							prostatic proliferation
68	25.1	12.18	186	100	28.7	1.85	462.9		sillicosis
69	20.8	5.08	257	124	41.9	1.1	5.54							appendectomy
70	25.5	4.47	294	130	42	1.3	9.55							cesarean resection
71	22.31	5.43	172	113	33.7	10.46	157.2							TURP
72	21.08	5.63	228	112	35.4	0.72	20.24	arrhythmia						cataract surgery
73	25.06	6.88	333	81	32.3	1.33	0.6
74	25.08	3.61	217	81	33.1	0.6	31.35						hepatitis B
75	20.8	17.09	254	131	32.4	0.97	7.06
76	26.3	5.97	345	88	38.3	0.2	8.38								hypothyroidism
77	21.56	7.02	185	164	22.5	1.89	5.97
78	23.8	4.99	213	136	46.6	2.91	5.82								gout
79	23.8	6.56	336	87	33.4	193.3	23.91
80	19.96	9.67	536	77	40	1.75	42.13
81	27.18	6.47	264	160	46.6	2.42	18.05
82	20.2	3.84	249	130	43	2.32	25.53	high BP,CAD
83	27.04	5.32	202	125	39.3	2.25	22.62	high BP				type 2
84	22.7	6.74	258	92	30.3	1.86	4.37	high BP
85	22.5	5.64	145	142	42.4	3.12	15.47					type 2
86	22	5.78	208	121	33.7	1	18.1	arrhythmia
87	23.5	5.48	290	146	36.4	0.64	4.06			GERD
88	23.8	4.91	159	158	37.2	2.48	21.29								gallstone
90	22	6.26	267	105	43.8	2	24.91
91	25.4	3.8	222	104	26.8	1.22	6.17	high BP
92	27.5	7.27	282	116	28.7	1.68	5.91	high BP
93	27.1	4.79	173	128	37.9	3.5	33.08	high BP				type 2		bone fracture repair
94	23.2	3.51	187	144	38.4	5.56	1.57
95	23.5	5.09	270	140	42	9.78	26.36	high BP
96	21.6	6.6	212	129	42.8	0.69	6.69								rheumatoid arthritis
97	23.6	5.59	242	103	32.1	7.23	12.39	high BP							adrenal adenoma
98	23	5.07	223	108	40.9	2.84	15.98
99	22	15.79	334	123	29.5	1.5	6.15					type 2
100	22.1	6.93	350	75	29.7	1.33	3.48
101	26.6	6.12	310	145	42.7	2.26	5.88
102	25.1	3.76	91	135	40.1	1.18	50.04	high BP						pace maker implant
103	25.1	3.2	75	127	38.2	4.42	5.62						cirrhosis
104	22	5.4	270	89	36.1	1.02	4.25								thyroid cyst
106	16.7	4.61	168	123	37.7	2.46	123.2
107	23.6	4.07	233	106	38.3	1.6	4.28							uterus removed

## Sheet: oper(con)
	surgery	Radical resection	Reconstruction	p N	surgery time	bleeding
1	distal D2	R0	Roux-en-Y	p N1(2/28)	330	400
3	distal D2	R0	Roux-en-Y	p N3(11/16)	220	300
4	total D2	R0	Roux-en-Y	pN1(2/28)	360	700
5	proximal D2	R0	B1	p N1(5/19)	275	500
6	distal D2	R0	B1	p N0(0/28)	165	300
7	distal D2	R0	B2	p N3(18/42)	310	400
8	proximal D2	R0	B1	p N1(1/33)	170	100
9	distal D2	R0	B2	p N3(17/27)	225	100
12	proximal D2	R0	B1	pN3(9/9)	170	100
13	proximal D2	R0	B1	pN1(1/37)	170	400
14	total D2	R0	B1	pN2(3/31)	280	300
15	proximal D2	R0	B1	pN3(7/25)	210	200
16	total D2	R0	Roux-en-Y	pN1(1/36)	250	300
17	proximal D2	R0	B1	pN0(0/54)	230	200
18	distal D2	R0	B1	pN1(1/50)	165	150
20	total D2	R0	Roux-en-Y	pN0(0/29)	160	100
21	distal D2	R0	B1	pN3(10/16)	240	200
22	proximal D2	R0	B1	pN3(11/34)	280	200
24	distal D2	R0	B2	N2(5/22)	180	350
25	distal D2	R1	B2	N3(17/27)	180	400
28	distal D2	R1	Roux-en-Y	N2(28/38)	290	250
29	total D2	R0	Roux-en-Y	N0(0/35)	240	100
30	distal D2	R0	B1	N3(18/23)	175	120
32	total D2	R0	Roux-en-Y	N2(3/30)	225	300
34	proximal D2	R0	B1	N3(8/40)	210	200
35	distal D2	R0	B1	N0(0/10)	210	200
37	distal D2	R0	B1	N3(8/27)	170	200
43	total D2	R0	Roux-en-Y	N0(0/40)	175	200
44	total D2	R0	Roux-en-Y	N1(2/27)	200	150
45	total D2	R0	Roux-en-Y	N1(2/22)	205	200
46	proximal D2	R0	B1	N1(2/18)	180	200
47	distal D2	R0	Roux-en-Y	N3(44/62)	180	150
48	distal D2	R0	B1	N2(5/33)	165	200
49	total D2	R0	Roux-en-Y	N1(2/24)	285	200
50	proximal D2	R0	B1	N3(17/26)	150	200
51	distal D2	R0	B1	N0(0/43)	165	250
52	distal D2	R0	B1	N2(4/31)	225	200
53	distal D2	R0	Roux-en-Y	N2(3/42)	150	100
54	distal D2	R0	Roux-en-Y	N3(36/48)	165	100
55	total D2	R0	Roux-en-Y	N2(3/24)	205	100
56	total D2	R0	Roux-en-Y	N1(1/27)	180	600
57	distal D2	R0	B1	N2(3/20)	315	100
58	distal D2	R0	B1	N0(0/25)	215	350
59	distal D2	R0	B1	N0(0/27)	245	550
60	proximal D2	R0	B1	N1(1/26)	220	600
61	distal D2	R0	B1	N2(5/32)	165	100
62	distal D2	R0	B1	N2(5/30)	150	100
63	proximal D2	R0	B1(side-to-side anastomosis)	N2(3/23)	165	100
64	total D2	R0	B1(Braun)	N3(10/47)	280	300
65	proximal D2	R0	B1(side-to-side anastomosis)	N1(2/21)	180	300
66	distal D2	R0	B1	N2(4/32)	135	80
67	proximal D2	R0	B1	N2(3/34)	180	200
68	distal D2	R0	B1	N3(7/22)	215	400
69	total D2	R0	Roux-en-Y	N0(0/31)	185	100
70	total D2	R0	Roux-en-Y	N1(1/26)	170	300
71	proximal D2	R0	B1(side-to-side anastomosis)	N2(3/37)	200	600
72	distal D2	R0	B1	N2(5/25)	210	150
73	distal D2	R0	B1	N3(19/32)	220	100
74	distal D2	R0	B1	N2(5/23)	190	300
75	distal D2	R0	B1	N1(1/34)	240	50
76	total D2	R0	Roux-en-Y	N2(3/45)	195	200
77	total D2	R0	Roux-en-Y	N3(12/22)	135	200
78	distal D2	R0	B1	N2(5/46)	155	50
79	distal D2	R0	B2	N3(19/22)	145	300
80	total D2	R0	Roux-en-Y	N3(26/30)	255	200
81	total D2	R0	Roux-en-Y	N1(1/15)	210	400
82	total D2	R0	Roux-en-Y	N2(6/15)	175	100
83	distal D2	R0	Roux-en-Y	N0(0/39)	285	500
84	total D2	R0	B1(side-to-side anastomosis, Braun)	N2(3/24)	240	1500
85	distal D2	R0	B1	N0(0/14)	225	300
86	total D2	R0	Roux-en-Y	N3(18/38)	215	300
87	distal D2	R1	Roux-en-Y	N3(18/37)	220	500
88	distal D2	R0	B1	N2(5/19)	285	800
90	distal D2	R0	B1	N1(2/29)	190	100
91	distal D2	R0	B1	N3(15/32)	170	300
92	proximal D2	R1	B1(side-to-side anastomosis)	N2(3/26)	230	1000	splenectomy
93	distal D2	R0	B2	N3(25/39)	245	300
94	total D2	R0	Roux-en-Y	N3(19/23)	250	200
95	proximal D2	R0	B1(side-to-side anastomosis)	N3(15/30)	270	400
96	distal D2	R0	B1	N3(8/43)	225	100
97	total D2	R0	Roux-en-Y	N3(22/35)	215	100
98	proximal D2	R0	B1	N1(2/23)	225	600
99	total D2	R0	Roux-en-Y	N2(3/17)	180	300
100	total D2	R1	Roux-en-Y	N3(15/34)	275	200
101	distal D2	R0	B1	N0(0/21)	215	150
102	total D2	R0	Roux-en-Y	N3(7/23)	165	50
103	total D2	R0	Roux-en-Y	N1(2/32)	325	800	splenectomy
104	total D2+splenectomy	R0	Roux-en-Y	N2(6/22)	210	300	splenectomy
106	total D2	R0	Roux-en-Y	N3(16/52)	180	100
107	distal D2	R0	B1	N3(9/58)	190	100

## Sheet: post(con)
	postoperative days	with complication(days)	without complication(days)	Nonsurgical complications	Surgical complications	Reexploration	Mortality	tumor location	tumor diameter	1-year OS	1-year PFS
1	11	11			wound infection			distal	5.5	2	2
3	7		7					distal	4	2	2
4	17		17					body	4	2	2
5	13	13		urinal infection				GEJ	5	2	2
6	9	9			lymphorrhea			distal	2.5	2	2
7	14		14					distal	4	2	2
8	9	9		dizzy，diarrhea,abdominal pain				GEJ	5	2	2
9	9		9					body	9	0	0
12	12		12					distal	3.5	2	0
13	9		9					body	3	2	2
14	14		14					distal	5	2	2
15	12	12		pulmonary infection,effusion in both sides				GEJ	5	2	2
16	7		7					total	12	2	2
17	9		9					body	6	2	2
18	8		8					distal	3	2	2
20	10		10					body	2	2	2
21	23	23		gastroplegia				distal	7	0	0
22	10	10		pulmonary infection				GEJ	4	2	2
24	14		14					distal	7	2	2
25	9		9					distal	4	0	0
28	11	11		thrombosis in left forearm	wound infection, dehiscence			distal	6	0	0
29	12		12					GEJ	5.5	2	2
30	14		14					distal	2	2	2
32	12		12					body	9	2	2
34	11		11					GEJ	5	2	2
35	10		10					body	1.3	2	2
37	9		9					distal	5	2	0
43	10		10					body	5	2	2
44	12		12					distal	7.5	2	2
45	9		9	nausea				distal	8	2	2
46	14	14		AKI				GEJ	7.5	2	2
47	11		11					distal	6.5	2	2
48	7		7					GEJ	8.5	2	2
49	13	13			duodenal fistula			body	9.5	2	2
50	8		8					distal	3.5	2	2
51	8		8					distal	6	2	2
52	12		12					distal	6.5	2	2
53	9		9					body	6	2	2
54	9		9					distal	10	0	0
55	7		7					body	1.5	2	2
56	10	10		pulmonary infection				body	7	2	2
57	5		5					distal	1.5	2	2
58	12		12					GEJ	5	2	2
59	20	20		anaemia,thrombopenia				distal	2.5	2	2
60	8		8					GEJ	1.3	2	2
61	30	30			peritonitis			distal	5	2	2
62	10		10					body	2.5	2	2
63	10		10					GEJ	3	2	2
64	13		13					body	8	2	2
65	12		12					GEJ	4	2	2
66	12		12					distal	5	2	2
67	12		12					GEJ	2.5	2	2
68	12		12					distal	5.5	2	2
69	13		13					body	4	2	2
70	11		11					GEJ	4.5	2	2
71	12	12			bowel obstruction			distal	5.5	2	2
72	11		11					distal	6	2	2
73	14	14		acidosis	abdominal infection			distal	4.5	2	2
74	51	51		pleural effusion				distal	2.5	2	2
75	10		10					distal	2.5	2	2
76	9		9					distal	5	2	2
77	12		12					body	27	0	0
78	10	10			abdominal infection			distal	2	2	2
79	14		14					distal	11	0	0
80	8		8					body	14	0	0
81	15		15					GEJ	4	2	2
82	10		10					GEJ	3.5	2	2
83	13		13					distal	4.5	2	2
84	14		14					distal	10	2	2
85	13		13					body	2	2	2
86	12		12					body	13	0	0
87	14		14					distal	3.5	0	0
88	11		11					distal	4	2	2
90	9		9					distal	2.5	2	2
91	11		11					distal	7	2	2
92	8		8					GEJ	5	2	0
93	8		8					distal	6	2	2
94	14		14					total	11	0	0
95	15		15					GEJ	7	2	2
96	11		11					distal	1.5	2	2
97	11		11					GEJ	9	2	2
98	10		10					GEJ	8	2	2
99	26	26			dehiscence,deep infection			body	10.5	2	2
100	18	18			anastomic fistula			distal	5.5	0	0
101	11		11					distal	1.2	2	2
102	16	16			postoperative hemorrhage			distal	6	2	2
103	13		13					GEJ	3.5	2	2
104	11		11					body	5	2	2
106	16		16					body	0.6	2	0
107	12		12					distal	5	0	0
